# Supplementary material for: Digital Rehabilitation for Elbow Pain Musculoskeletal Conditions: A Prospective Longitudinal Cohort Study
Source: Int J Environ Res Public Health. 2022 Jul 27;19(15):9198. doi: 10.3390/ijerph19159198 (PMC9367806; doi:10.3390/ijerph19159198)
Supplement: Supplementary file 1 [file ijerph-19-09198-s001.zip]

Archive with 1 entries (1 files):
- ijerph-1797624-supplementary.pdf
